# Supplementary material for: The cerebral metabolic mechanism of group computer magnanimous therapy based on magnetic resonance spectroscopy: effects on improving magnanimous-enterprising levels of lung cancer patients
Source: Front Psychiatry. 2024 Dec 10;15:1397375. doi: 10.3389/fpsyt.2024.1397375 (PMC11666494; doi:10.3389/fpsyt.2024.1397375)
Supplement: Supplementary file 1 [file Table1.xlsx]

## Sheet: baseline
group	EMQ	1	2*	3*	4	5*	6	7*	8	9	10	11	12*	13	14	15	16*	17*	18*	19*	20	21*	22	23	L-CG	NAA/Cr	Cho/Cr	ml/Cr	Glx/Cr	R-CG	NAA/Cr	Cho/Cr	ml/Cr	Glx/Cr	L-HIP	NAA/Cr	Cho/Cr	ml/Cr	Glx/Cr	R-HIP	NAA/Cr	Cho/Cr	ml/Cr	Glx/Cr	L-amygdala	NAA/Cr	Cho/Cr	ml/Cr	Glx/Cr
1		2	3	3	2	3	3	4	2	3	2	3	4	3	3	1	5	4	2	3	1	4	1	3		2.074	1.27				1.696	1.252				1.284	1.156	0.602	0.817		0.958	0.836	0.783	0.225		2.165	1.707	0.641	1.145
1		3	3	3	2	3	2	3	3	3	3	2	2	3	3	2	4	3	4	3	2	3	1	1		1.605	1.029	0.571	0.394		1.585	1.129	0.683	0.405		1.076	0.813	0.405	0.655		1.141	0.987	0.301	0.765		1.179	0.894	0.632	0.477
1		3	4	2	4	4	2	2	2	2	1	4	5	3	4	1	2	4	3	2	4	2	1	2		1.445	0.934	0.638	0.471		1.403	0.913	0.769	0.222		1.565	0.693	0.673	0.489							1.2	1.257	0.603	0.597
1		3	2	3	2	5	3	4	2	2	3	3	3	3	2	3	3	5	5	4	2	2	3	3		1.408	0.578	0.359	0.841												1.258	1.078	0.397	0.326
1		3	3	2	4	3	5	4	4	3	5	3	4	5	2	3	4	5	5	3	5	5	3	4		1.566	0.939	0.6	0.425		1.708	0.916	0.799	0.457		0.97	0.735	0.913	0.773		1.189	0.884	0.853	0.476
1		5	3	3	1	2	4	4	4	3	3	3	4	3	3	3	3	4	4	3	2	3	3	3		1.31212	1.22689				1.47609	1.14852				0.322176	0.429251				0.557604	0.923305
1		3	3	3	3	3	4	4	4	2	1	3	4	3	3	1	3	3	2	4	1	4	2	3		1.939	1.437				1.959	1.461														0.02	0.619	0.157	0.134
1		3	2	3	2	5	3	4	2	2	3	3	3	3	2	3	3	5	5	4	2	2	3	3		1.563	1.17	0.532	0.393		1.464	0.734	0.503	0.362		2.124	1.225	1.475	1.033		1.179	1.013	0.89	0.302
1		2	2	2	4	3	3	4	3	4	1	3	5	4	4	1	1	2	1	4	2	3	1	4		1.593	1.031	0.576	0.337		1.581	1.13	0.694	0.41		1.18	0.815	0.613	0.456		1.31	0.994	0.615	0.28
1		3	4	2	2	4	4	5	4	2	3	3	1	3	4	1	5	4	2	3	2	4	2	4		1.34232	1.035				1.36563	1.098				1.07415	1.42311
1		5	4	2	2	4	4	4	2	2	2	2	4	3	2	2	4	5	4	4	2	4	2	3		1.853	1.022	1.088	0.405		1.766	0.696	0.821	0.319		1.133	0.867	0.816	0.223		0.974	1.231	1.432	0.422		1.105	1.244	0.92	0.917
1		3	3	4	3	3	2	3	3	2	2	3	3	3	2	1	2	4	3	4	3	4	3	3		6.722	0.147	2.656	1.307		1.065	1.049	0.624	0.152		1.445	1.393	0.455	0.398		1.172	0.987	0.791	0.382
1		3	4	2	2	3	3	4	2	2	2	3	2	2	2	2	3	4	3	3	1	3	2	3		1.604	0.896	0.781	0.272		1.436	0.988	0.773	0.351		0.861	0.809	1.296	0.981		1.203	0.891	0.861	0.457		1.234	1.232	0.955	0.466
1		4	3	3	3	4	3	3	4	2	3	3	4	3	3	1	2	3	3	3	1	4	2	3		1.99	1.368				1.6	1.115														1.51	1.407	0.914	0.512
1		4	4	4	2	4	3	4	3	3	4	3	3	3	2	2	4	4	3	4	3	3	3	4		3.26	1.793				2.035	1.735				1.594	1.183	1.457	0.792		1.142	0.769	0.812	0.424		1.447	1.242	0.558	0.604
1		3	4	4	3	3	3	4	3	3	3	4	3	4	4	1	5	5	3	4	1	5	2	4		2.088	0.755	1.201	0.879		1.427	0.999	0.949	0.762		1.087	0.735	0.801	0.691		1.201	0.808	0.934	0.705		1.087	0.933	0.271	2.933
1		4	3	3	4	3	4	4	2	3	4	4	2	3	2	1	4	4	5	3	1	3	4	4		2.353	12.008	1.907	2.462		1.981	1.005	0.732	0.429		1.976	1.046	0.702	0.487		8.754	9.323	8.354	4.935		1.338	0.926	0.512	0.844
1		3	4	3	3	4	2	4	3	3	2	2	3	4	3	3	4	3	4	3	2	4	3	3		0.032	0.019	0.26	0.102		1.422	3.891	1.167	2.091		1.287	0.774	0.921	0.489		1.192	0.922	0.388	0.301		1.471	1.605	2.897	2.284
1		3	2	2	2	2	3	4	2	3	2	2	1	3	4	2	3	4	3	2	2	3	2	2		0.847	1.305	1.555	0.35		1.981	1.005	0.732	0.267		1.893	0.843	0.773	0.562		2.014	0.794	0.541	0.325
1		5	3	1	3	4	3	5	3	4	3	3	3	3	4	1	4	4	4	4	3	4	2	2		1.409	1.565	1.57	0.969		1.064	0.793	0.425	0.342		1.347	0.845	0.288	0.249		1.35	0.698	0.335	0.493
1		3	3	3	3	3	3	2	2	3	2	3	2	3	2	2	3	1	4	4	1	5	2	4		0.122	0.178	0.017	0.205		0.705	1.17	0.693	0.551		1.026	1.123	1.02	0.488		0.988	1.38	0.967	0.236
1		2	3	3	2	3	3	4	2	3	2	3	4	3	3	1	5	4	2	3	1	4	1	3		1.483	1.25				1.733	1.582				1.811	1.963				1.396	1.621				1.778	1.42
1		3	4	4	3	4	5	5	3	2	2	3	4	4	2	2	2	5	1	4	1	5	2	3		1.48	1.223				1.575	1.184				1.448	1.242				1.401	1.512
1		1	3	5	2	2	2	5	2	2	2	2	2	2	2	1	4	5	4	3	1	4	2	4		1.5	1.071	0.362	0.742		1.562	1.115	0.412	0.666		1.5	1.071	0.362	0.742		1.182	1.063	0.436	1.438
1		3	4	4	2	3	1	4	2	2	1	2	4	3	2	2	3	5	3	1	2	3	2	2		1.658	1.084	0.552	0.483		1.856	1.197	0.657	0.409		1.251	0.991	0.31	0.87		1.209	1.038	0.459	1.009
1		2	3	3	3	4	1	2	4	3	2	2	3	3	3	1	2	3	3	2	4	2	2	3		1.533	1.008	0.371	1.123		1.485	1.02	0.438	0.777		1.374	0.937	0.531	0.516		1.503	1.111	0.607	0.797
1		2	3	2	1	2	3	3	3	2	2	2	3	5	4	2	2	3	1	2	2	4	2	3		1.547	0.733	0.273	0.678		1.502	0.756	0.301	0.776		1.354	0.724	0.234	0.981		1.199	0.828	0.19	1.185
1		3	3	3	3	2	3	3	4	3	3	4	4	4	3	3	3	3	3	2	2	2	3	3		1.44	0.893	0.534	0.319		1.498	0.775	0.465	0.383		0.882	0.849	0.513	0.593		1.398	0.824	0.473	0.477
1		4	3	3	3	3	2	3	3	4	3	3	3	3	2	3	3	3	3	3	2	3	3	3		1.53	0.918	0.451	0.302		1.474	0.879	0.372	0.46		1.039	0.636	0.632	1.117		0.901	0.701	1.083	1.831
1		4	3	4	3	4	3	3	3	4	2	3	4	4	3	2	3	3	4	2	3	3	3	4		1.422	0.876	0.436	0.414		1.472	1.08	0.393	0.591		1.0088	0.877	0.389	0.869		1.457	0.962	0.357	0.836
1		3	2	4	3	2	3	3	4	2	3	2	2	3	3	2	3	3	4	3	2	3	2	3		1.407	0.947	0.257	0.613		1.595	1.014	0.266	0.747		1.458	0.954	0.514	0.448		1.368	1.014	0.508	0.666
2		5	2	3	3	1	3	2	5	5	5	5	5	3	2	1	1	5	4	2	1	1	2	3		1.408	0.939				1.585	1.082				0.549	0.525				0.733	0.465
2		4	3	4	4	3	3	4	2	2	4	2	3	3	2	3	3	2	3	3	2	2	3	2		1.365	0.998	0.533	0.357		1.559	1.363	0.721	0.568		1.269	1.05	0.617	0.477		1.187	1.001	0.204	0.113		1.183	0.956	0.381	0.288
2		3	4	3	4	4	3	4	2	3	3	4	3	3	3	1	4	4	3	3	1	4	2	3		1.654	1.183	0.791	0.304		1.507	1.087	0.644	0.357		1.3	0.75	0.615	0.316		1.221	0.857	0.64	0.321		1.433	0.85	1.132	0.726
2		3	1	2	3	2	3	2	4	3	3	4	4	3	2	3	1	2	2	2	5	2	5	2		1.222	1.008				2.182	1.438				1.8	1.969				1.923	1.135				1.322	2.572
2		2	4	4	2	4	3	4	2	1	3	3	3	3	2	2	4	3	4	5	1	3	3	3		1.658	0.951	0.717	0.302		1.928	1.02	0.839	0.537							1.223	0.619	0.776	0.426		1.029	1.232	1.048	0.683
2		3	3	3	3	4	3	4	3	3	3	4	2	4	2	1	3	4	3	3	2	3	1	4		1.377	0.865	0.523	0.379		1.697	1.289	0.764	0.565		1.365	1.334	1.023	0.458		1.367	0.897	1.043	0.476		1.123	1.237	0.824	0.283
2		3	4	4	3	3	2	4	3	2	2	3	4	3	2	2	4	4	3	4	3	2	2	3		1.675	0.877	0.545	0.319		1.62	0.922	0.548	0.545		1.488	0.892	0.721	0.646		1.68	0.691	0.508	0.648
2		5	4	4	3	4	3	5	3	3	4	4	4	3	3	2	4	5	3	4	3	4	2	3		1.473	0.71	0.679	0.357		1.414	0.74	0.634	0.327		1.448	0.994	0.92	0.55		0.976	0.752	0.591	0.413		1.087	0.807	1.199	1.284
2		5	2	3	3	3	3	5	3	4	3	3	4	3	3	2	4	3	3	3	2	4	2	3		1.408	0.939				1.585	1.082				0.781	2.832				0.469	0.311				0.707	1.035
2		4	3	4	4	3	3	3	2	2	3	2	3	3	2	3	3	4	3	3	2	4	2	3																						1.209	0.852	0.659	0.395
2		5	2	3	3	4	2	3	3	3	3	3	4	4	2	1	2	3	2	4	1	3	3	4		0.916	1.014	0.552	0.451		1.454	1.382	0.551	0.611		1.214	1.085	0.889	0.75		2.01	1.3				0.002	0.298	0.328	0.24
2		3	3	2	2	4	3	4	3	3	2	2	4	2	3	2	3	4	3	3	3	4	2	3		2.088	0.755	1.201	0.879		1.427	0.999	0.949	0.762												1.087	0.735	0.801	0.691
2		5	2	4	4	4	4	2	1	2	3	3	2	3	2	3	5	4	4	3	2	4	3	3		1.531	1.094	0.336	0.255		1.795	1.162	0.712	0.244		1.429	0.801	0.906	0.435		1.897	1.296	0.931	0.482		1.628	1.439	0.85	0.464
2		5	3	4	4	3	3	4	3	2	3	2	4	4	2	3	3	3	4	3	2	3	3	3		1.593	1.031	0.576	0.397		1.581	1.13	0.694	0.41		1.18	0.815	0.613	0.306		1.31	0.994	0.615	0.28		1.265	0.872	0.543	0.456
2		3	5	2	3	1	5	3	3	1	4	5	3	5	3	4	5	5	3	2	3	3	2	4		0.847	1.305	1.555	0.35		1.5	0.888	0.677	0.364												1.846	0.77	1.13	0.554
2		4	3	3	2	3	5	3	1	3	3	3	4	4	3	1	4	5	3	3	2	4	2	4		1.657	0.837	0.624	0.305		0.134	0.105	0.13	0.305		1.507	0.847	0.444	0.083		2.127	0.96	0.713	1.088		1.768	0.699	0.715	0.578
group：1=GCMT group 2=control group
EMQ：Enterprising and Magnanimous Questionnaire
CG: cingulate gyrus; HIP: hippocampus; L: left; R: right;NAA:acetylaspartic acid;Cho:choline;mI:myo-inositol;Glx:glutamate and glutamine complex;CR:creatine
[truncated: 5 more columns]

## Sheet: post treatment
group	EMQ	1	2*	3*	4	5*	6	7*	8	9	10	11	12*	13	14	15	16*	17*	18*	19*	20	21*	22	23	L-CG	NAA/Cr	Cho/Cr	ml/Cr	Glx/Cr	R-CG	NAA/Cr	Cho/Cr	ml/Cr	Glx/Cr	L-HIP	NAA/Cr	Cho/Cr	ml/Cr	Glx/Cr	R-HIP	NAA/Cr	Cho/Cr	ml/Cr	Glx/Cr	L-amygdala	NAA/Cr	Cho/Cr	ml/Cr	Glx/Cr
1		3	3	3	2	3	2	3	3	3	3	2	2	3	3	2	4	3	4	3	2	3	3	1							2.1827	1.4372				1.32207	2.57123				1.31625	2.29277
1		4	3	3	3	4	3	3	4	2	3	3	4	3	3	1	2	3	3	3	1	4	2	3		1.593	1.031	0.576	0.337		1.581	1.13	0.694	0.41		1.18	0.815	0.613	0.306		1.31	0.994	0.615	0.26		1.265	0.872	0.543	0.456
1		5	4	4	3	4	3	4	3	3	4	3	3	3	2	2	4	4	4	4	3	3	3	4												1.227	0.823	0.527	0.37		1.269	0.687	0.801	0.255		1.308	0.789	0.778	0.398
1		3	2	2	4	3	3	4	3	4	3	3	5	4	4	1	3	2	1	4	3	3	3	4		1.593	1.031	0.576	0.337		1.581	1.13	0.694	0.41		1.265	0.872	0.543	0.456		0.959	1.039	0.785	0.649		1.18	0.815	0.613	0.306
1		3	4	2	3	4	4	5	4	2	3	3	3	3	4	1	5	4	2	3	2	4	2	5		1.708	0.916	0.799	0.457		1.566	0.939	0.6	0.425		0.97	0.735	0.913	0.773		1.189	0.884	0.853	0.476
1		5	3	2	5	3	5	4	4	3	5	3	4	3	2	3	4	5	4	3	5	5	3	5																	0.877	1.3254
1		5	2	2	3	2	4	4	4	3	3	3	4	3	3	3	4	4	4	4	3	3	3	3		1.581	1.13	0.694	0.41							1.18	0.815	0.613	0.306							1.265	0.872	0.543	0.456
1		3	4	4	3	5	3	5	3	3	3	4	2	3	4	2	4	4	4	5	1	5	3	1		1.321	0.799	0.358	0.458		1.42	0.569	0.168	0.038		1.564	0.863	0.682	0.524		1.815	0.725	0.602	0.44		1.125	1.253	0.872	0.477
1		3	4	2	4	4	3	4	3	2	1	4	5	3	4	1	3	4	3	4	4	2	2	2							1.269	0.96	0.606	0.319							1.21	0.971	1.027	0.404
1		3	2	3	3	5	3	4	3	2	3	3	3	3	2	3	3	5	5	4	2	2	3	3												1.016	1.467				1.543	1.75				1.012	2.922
1		3	2	2	4	3	3	4	3	4	3	3	5	4	4	1	3	2	1	4	3	3	3	4		2.905	3.39	2.524	2.327		1.236	0.936	0.684	0.268		0.756	1.166	0.998	0.71		1.192	0.922	1.037	0.331		0.326	0.893	0.351	1.686
1		3	4	2	3	4	4	5	4	2	3	3	3	3	4	1	5	4	2	3	2	4	2	5		1.702	0.87	0.527	0.261		1.61	0.923	0.552	0.551		1.561	0.887	0.713	0.627		1.584	0.675	0.5	0.607
1		5	4	2	3	5	4	4	2	2	2	2	4	3	2	2	4	5	4	4	2	4	2	3							0.009	0.089	0.012	0.383		1.278	0.776	0.645	0.21		1.327	0.893	0.754	0.393
1		5	3	4	4	4	4	4	3	2	3	3	2	3	2	2	4	4	2	4	4	3	3	4							1.469	0.926	0.782	0.386		1.618	0.865	0.567	0.447		1.701	1.139	0.839	0.513		1.081	0.988	0.853	0.367
1		3	4	3	5	4	3	4	3	2	4	3	4	2	3	2	3	4	4	4	2	4	2	2		0.122	0.178	0.017	0.205		0.024	0.033	0.024	1.402		1.518	0.964	0.733	0.475		1.259	0.765	0.872	0.53		2.242	0.633	0.777	1.823
1		5	3	3	4	3	3	3	2	2	3	3	3	3	2	2	4	4	4	4	1	4	3	3		1.565	0.831	0.515	0.415		1.718	0.936	0.488	0.476		1.225	0.772	0.72	0.372		1.241	0.892	0.707	0.401		1.307	1.269	0.539	0.165
1		3	4	3	3	3	3	3	2	3	3	3	2	3	2	2	3	1	4	4	1	5	2	4		1.21623	0.996				1.60765	1.16688	0.269025			1.20715	1.03958	0.302321			1.24783	1.3437	0.242408
1		3	2	4	3	3	3	5	3	3	3	4	3	4	4	1	5	5	3	4	1	5	2	4		1.679	1.373				2.086	1.412				1.17	1.344				1.195	1.166				0.673	1.465
1		4	3	3	4	3	4	4	2	3	4	4	2	3	2	1	4	4	5	3	1	3	4	4		1.285	1.068				1.116	0.766				1.122	0.826				1.228	1.564
1		3	4	3	3	4	2	4	3	3	2	2	3	4	3	3	4	3	4	3	2	4	3	3		1.188	0.893				1.395	1.129				0.751	0.389				0.938	1.52				1.984	1.012
1		3	2	2	3	2	3	4	2	3	2	2	1	3	4	2	3	4	3	2	2	3	2	2		1.506	1.254				1.38	1.225				1.255	1.953				1.785	2.502
1		5	4	1	3	5	3	5	3	4	3	4	3	3	4	1	4	5	4	4	3	4	2	2		2.544	1.525				1.107	0.926				1.915	3.738				1.676	1.785
1		3	4	3	3	3	3	3	2	3	3	3	2	3	2	2	3	1	4	4	1	5	2	4		1.512	1.233	0.304			1.461	0.977	0.096			8.84	2.683	1.706			1.339	0.486	0.166
1		2	4	3	3	4	4	2	3	2	2	3	3	2	3	4	2	3	4	4	2	4	2	3		1.55	1.217	0.417	0.693		1.585	1.016	0.401	0.603		1.562	1.154	0.332	0.863		1.566	1.211	0.559	0.799
1		3	4	5	4	4	5	4	2	3	4	4	4	4	1	2	2	4	2	3	3	3	2	4		1.5	1.071	0.362	0.742		1.562	1.115	0.412	0.666		1.257	0.964	0.518	1.034		1.182	1.063	0.436	1.438
1		5	2	3	3	3	4	4	4	2	2	2	5	3	3	5	4	3	4	2	4	2	4	3		1.303	0.988	0.347	0.671		1.307	0.909	0.37	0.742		1.036	0.855	0.395	1.263		0.94	0.935	0.363	2.349
1		4	3	2	1	4	3	3	3	2	5	5	4	4	4	2	2	3	3	2	5	3	2	4		1.56	0.866	0.304	0.789		1.583	0.904	0.287	0.832		1.376	0.874	0.387	0.884		1.552	0.834	0.573	0.554
1		3	2	1	4	2	3	2	3	4	2	3	2	2	4	3	1	3	2	3	4	3	3	3
1		3	3	2	3	3	2	2	3	3	2	3	2	3	3	1	2	1	2	3	2	3	3	3		1.331	0.899	0.919	0.654		1.464	0.943	0.359	0.718		1.239	1	0.479	0.65		1.462	0.989	0.728	0.694
1		2	3	2	3	2	3	3	3	2	4	3	4	2	1	2	3	2	3	3	3	2	3	2		1.579	1.046	0.575	0.448		1.525	1.071	0.312	1.012		1.393	0.897	0.674	0.699		1.542	0.982	0.648	0.729
1		2	4	4	2	3	2	2	4	2	2	2	3	3	2	3	4	2	2	4	3	3	4	3		1.506	0.748	0.32	0.737		1.349	0.802	0.373	0.945		1.356	0.98	0.416	0.781		1.499	0.883	0.676	0.362
2		3	2	3	3	1	3	2	4	4	5	3	5	3	2	1	1	5	4	2	1	1	2	3												1.538	1.035				1.303	1.098				0.707	1.035
2		4	3	4	4	3	3	4	2	2	4	2	3	3	2	3	3	2	3	3	2	2	3	2		1.544	1.091	0.682	0.386		1.484	1.032	0.923	0.573		1.044	0.867	0.933	0.483		1.658	1.288	1.07	0.451		1.007	1.039	0.75	0.332
2		3	4	3	4	4	3	4	2	3	3	4	3	3	3	1	4	4	3	3	1	4	2	3		1.59	1.17	0.795	0.334		1.452	1.084	0.651	0.385		1.235	0.776	0.706	0.378		1.218	0.869	0.63	0.281		1.226	0.957	1.053	0.787
2		3	1	2	3	2	3	2	4	3	3	4	4	3	2	3	1	2	2	2	2	2	3	2		0.904	1.326				1.395	1.654				1.123	1.869				1.139	1.215				1.126	2.623
2		2	4	4	2	4	3	4	2	1	4	3	3	3	2	2	4	3	4	4	1	3	3	3		1.697	0.939	0.761	0.338		1.906	1.003	0.8	0.478							1.991	0.92	0.889	0.605		1.087	1.249	1.033	0.676
2		3	3	3	3	4	3	4	3	3	3	4	2	4	2	1	3	4	3	3	2	3	1	4		1.818	1.272	1.136	0.338		1.147	0.87	0.792	0.42		1.105	1.359	0.722	0.271		1.266	1.166	1.105	0.826		1.103	1.261	1.273	0.868
2		3	4	4	3	3	2	4	3	2	2	3	4	3	2	2	4	4	3	4	3	2	2	3		1.702	0.87	0.527	0.261		1.61	0.923	0.552	0.551		1.561	0.887	0.713	0.627		1.584	0.675	0.5	0.607		1.653	0.688	0.511	0.361
2		5	4	3	4	4	3	5	3	3	4	4	4	3	3	2	4	5	4	4	3	4	2	3		1.473	0.71	0.679	0.357		1.414	0.74	0.634	0.327		1.448	0.994	0.92	0.55		0.976	0.752	0.591	0.413		1.087	0.807	1.199	1.284
2		5	2	3	3	3	3	4	4	4	3	3	3	3	3	2	4	3	3	3	2	4	1	3		1.34	1.586				1.499	1.355				0.309	2.803				1.253	1.914				1.017	1.584
2		2	3	4	2	3	3	3	2	2	3	2	3	3	2	3	3	4	3	4	2	4	2	3		1.565	0.831	0.515	0.415		1.718	0.936	0.488	0.476		1.225	0.772	0.72	0.372		1.241	0.892	0.707	0.401		1.307	1.269	0.539	0.778
2		3	2	3	3	4	2	3	3	3	3	3	4	4	2	1	2	3	2	4	1	3	3	4												1.087	0.735	0.801	0.691		1.201	0.808	0.934	0.705		1.087	0.933	0.855	3.134
2		3	3	2	2	4	3	4	3	3	2	2	4	2	3	2	3	4	3	3	3	4	2	3		1.544	1.091	0.682	0.232		1.484	1.032	0.923	0.257		1.044	0.867	0.933	0.51		1.658	1.288	1.07	0.487		1.007	1.039	0.75	0.332
2		5	2	4	4	5	4	2	1	2	3	3	2	3	2	3	5	4	4	3	2	4	3	3		1.34	1.586				1.442	1.355				0.309	2.803				1.253	1.914				1.017	1.584
2		5	3	4	4	3	3	4	3	2	3	2	4	4	2	3	3	3	4	3	2	3	3	3		1.487	1.475				1.653	0.967				2.093	1.045				1.716	1.18
2		3	4	2	3	1	2	3	3	1	2	5	3	3	3	4	5	5	3	2	3	3	2	4		1.48	1.223				1.575	1.184				1.312	1.164				1.526	1.148				1.451	1.242
2		4	3	3	2	3	4	3	1	3	3	3	4	4	3	1	4	5	3	3	2	4	2	4		1.69	1.375				1.56	1.102				1.242	1.773				1.586	1.814				0.796	1.521
group：1=GCMT group 2=control group
EMQ：Enterprising and Magnanimous Questionnaire
CG: cingulate gyrus; HIP: hippocampus; L: left; R: right;NAA:acetylaspartic acid;Cho:choline;mI:myo-inositol;Glx:glutamate and glutamine complex;CR:creatine
[truncated: 5 more columns]

## Sheet: Demographic information
group	age	gender	Education	Marital status	Occupation	Pathologic diagnosis	Stage	Type of treatment
1	54	female	b	A	Z	X	IV	C
1	51	female	c	A	Z	X	IV	H
1	62	male	c	A	G	X	IV	C
1	65	male	c	A	G	X	IV	C
1	38	male	d	B	Z	L	IV	H
1	37	female	d	A	Z	X	IV	H
1	60	male	b	A	W	L	IV	H
1	62	male	c	A	Z	L	IV	C
1	67	male	b	A	Z	X	III	H
1	61	male	a	A	W	C	III	H
1	76	female	a	B	N	X	IV	H
1	50	male	a	A	N	X	IV	H
1	40	male	c	A	Z	X	IV	H
1	40	female	b	B	N	X	IV	H
1	36	male	c	A	T	X	IV	C
1	58	male	c	A	T	C	IV	F
1	73	male	b	A	G	X	IV	H
1	51	male	b	A	N	C	III	H
1	59	female	c	A	G	C	IV	C
1	71	male	c	B	Z	L	III	H
1	69	female	a	A	W	C	III	H
1	51	female	c	A	G	X	III	H
1	50	female	d	A	Z	X	III	H
1	47	male	b	A	G	X	IV	H
1	59	male	d	A	Z	X	IV	H
1	46	male	d	A	G	X	III	H
1	30	female	d	A	Z	X	IV	H
1	68	male	b	A	Z	X	IV	H
1	41	female	d	A	G	X	III	H
1	63	female	a	A	Z	X	IV	H
1	66	male	b	A	G	X	IV	H
2	59	male	c	A	Z	C	IV	H
2	58	male	b	A	G	C	III	H
2	58	female	c	A	G	X	IV	H
2	52	female	a	A	N	X	IV	C
2	42	male	b	A	G	C	III	C
2	49	male	c	A	N	L	III	C
2	50	female	c	A	G	X	IV	H
2	67	female	c	A	N	X	III	H
2	64	male	c	A	G	C	IV	F
2	63	male	b	A	Z	X	IV	C
2	66	female	d	A	T	L	IV	H
2	67	male	a	B	T	C	IV	C
2	62	male	d	A	G	X	IV	H
2	66	female	b	A	T	C	IV	H
2	73	male	c	A	Z	C	III	C
2	62	male	a	A	W	X	IV	C
group：1=GCMT group 2=control group
EMQ：Enterprising and Magnanimous Questionnaire
Education：a=primary school education, b=secondary school education, c=high school or technical school education, d=university education or above
Marital status:A=married, B=separated or widowed
Occupation:N=farmers, G=workers, Z=staffs, T=self-employers,W=others
Pathologic diagnosis:L=squamous cell carcinoma, X=adenocarcinoma,C=small-cell carcinoma,P=adenosquamous carcinoma
stage=clinical stage of lung cancer
Type of treatment:H=chemotherapy,F=radiotherapy,C=combined therapy.
